# Supplementary material for: Comparative analysis reveals the species-specific genetic determinants of ACE2 required for SARS-CoV-2 entry
Source: PLoS Pathog. 2021 Mar 24;17(3):e1009392. doi: 10.1371/journal.ppat.1009392 (PMC7990223; doi:10.1371/journal.ppat.1009392)
Supplement: S2 Fig — (A-B) Main cell population was identified and gated on Forward and Side Scatter. Single cells were further gated on FSC-A and FSC-H. The gated cells were plotted by FITC-A (zsGreen, as the ACE2 expressing population) and APC-A (S1-Fc bound population). The FITC-A positive cell population was plotted as a histogram to show the S1-Fc positive population as Fig 2B. The binding efficiency was defined as the percent of S1-Fc binding cells among the zsGreen positive cells. Shown are FACS plots representative of those that have been used for the calculations of binding efficiencies of ACE2 variants with S1-Fc. This experiment was independently repeated three times with similar results. (ZIP) [file ppat.1009392.s002.zip]

Archive with 2 entries (2 files):
- S2_Fig.zip/S2A_Fig.tif
- S2_Fig.zip/S2B_Fig.tif
